# Supplementary material for: Assessing Antibiotic-Resistant Genes in University Dormitory Washing Machines
Source: Microorganisms. 2024 May 30;12(6):1112. doi: 10.3390/microorganisms12061112 (PMC11205806; doi:10.3390/microorganisms12061112)
Supplement: Supplementary file 1 [file microorganisms-12-01112-s001.zip]

Archive with 1 entries (1 files):
- microorganisms-2998042-supplementary.pdf
